# Supplementary material for: Global, Regional, and National Burden of Tuberculosis Among Children: A Population-Based Study
Source: Trop Med Infect Dis. 2026 Feb 5;11(2):43. doi: 10.3390/tropicalmed11020043 (PMC12944865; doi:10.3390/tropicalmed11020043)
Supplement: Supplementary file 1 [file tropicalmed-11-00043-s001.zip]

Archive with 1 entries (1 files):
- tropicalmed-4026599-supplementary.pdf
